# Supplementary material for: Temporal Trends and Seasonality of Invasive Candidiasis During and After the COVID-19 Pandemic: An Interrupted Time Series Analysis in Colombia
Source: J Fungi (Basel). 2026 Apr 14;12(4):278. doi: 10.3390/jof12040278 (PMC13117731; doi:10.3390/jof12040278)
Supplement: Supplementary file 1 [file jof-12-00278-s001.zip]

Archive with 2 entries (2 files):
- Figure S1. ACF of residuals (ITS Model).png
- Figure S2. COVID vs. Candida.png
